# Supplementary material for: Lack of Hfe and TfR2 in Macrophages Impairs Iron Metabolism in the Spleen and the Bone Marrow
Source: Int J Mol Sci. 2024 Aug 23;25(17):9142. doi: 10.3390/ijms25179142 (PMC11395440; doi:10.3390/ijms25179142)
Supplement: Supplementary file 1 [file ijms-25-09142-s001.zip]

Archive with 1 entries (1 files):
- ijms-3126672-supplementary.pdf
